# Supplementary material for: Impact of Geographical Origin on the Contents of Inorganic Elements and Bioactive Compounds in Polygonum perfoliatum L
Source: Molecules. 2025 May 21;30(10):2231. doi: 10.3390/molecules30102231 (PMC12113674; doi:10.3390/molecules30102231)
Supplement: Supplementary file 1 [file molecules-30-02231-s001.zip]

Archive with 1 entries (1 files):
- molecules-3614253-supplementary.pdf
